# Supplementary material for: Molecular Epidemiology and Species Diversity of Tick-Borne Pathogens of Animals in Egypt: A Systematic Review and Meta-Analysis
Source: Pathogens. 2022 Aug 14;11(8):912. doi: 10.3390/pathogens11080912 (PMC9416077; doi:10.3390/pathogens11080912)
Supplement: Supplementary file 1 [file pathogens-11-00912-s001.zip]

Archive with 1 entries (1 files):
- pathogens-1827594-supplementary.pdf
